# Supplementary material for: KLK8/HGF/Met signaling pathway mediates diabetes-associated hippocampal neuroinflammation in male mice
Source: Theranostics. 2025 May 25;15(13):6290–312. doi: 10.7150/thno.109513 (PMC12159841; doi:10.7150/thno.109513)
Supplement: Supplementary file 2 — Supplementary table. [file thnov15p6290s2.xlsx]

## Sheet: Supplemental Table S2
					Supplemental Table S2 ：Differently expressed genes of GSE34451
						Names	log2FoldChange	p-value
						S100b	-6.26923	1.42e-09
						RGD1565970	-3.28249	7.43e-07
						Trim16	-3.22147	1.07e-06
						Tph1	2.57424	1.47e-06
						Ucp3	3.35689	2.7e-06
						Kmo	2.17904	2.92e-06
						Pdilt	3.20888	3.31e-06
						Mx1	-1.90129	7.79e-06
						Ap1s3	1.9984	8.26e-06
						Mageh1	2.05631	1.19e-05
						Gjd2	1.66593	1.63e-05
						Ptpn22	2.02433	1.95e-05
						Prpf19	2.01665	2.18e-05
						Qrich2	2.22768	2.37e-05
						Pkhd1l1	2.51984	2.58e-05
						Ccl6	2.42126	2.62e-05
						Alb	2.2089	2.82e-05
						Lass4	1.47376	3.4e-05
						RGD1563302	1.79995	3.53e-05
						Tmco5a	-2.04039	4.52e-05
						Phf11l	1.94214	4.78e-05
						Chtf8	1.50456	4.86e-05
						Ftcd	1.34342	5.9e-05
						Fabp4	1.98897	6.68e-05
						RGD1565158	-1.67206	7.26e-05
						Rbm38	1.67918	7.57e-05
						Trim45	1.38504	7.6e-05
						Lkap	1.78191	8.62e-05
						Plekhm3	1.56207	8.82e-05
						Camp	2.0011	9.88e-05
						Vom2r46	1.42666	0.000103
						Cdc25a	3.29415	0.000117
						Chrna5	1.5541	0.000119
						Cacna1h	1.35587	0.000127
						Slc26a7	-1.34646	0.000134
						Seli	-1.31574	0.000136
						LOC681186	-1.39924	0.000144
						Ldhal6b	1.16103	0.000151
						Rad51	1.32444	0.000151
						Mael	-1.84834	0.000176
						Elf2	1.32914	0.000199
						LOC100361528	1.57396	0.000213
						Akap3	1.34684	0.000215
						A3galt2	1.14056	0.000229
						Reg3b	1.22565	0.00023
						Cd48	1.19848	0.000233
						Aph1a	1.44465	0.000239
						LOC682385	1.55031	0.000241
						Wnk1	1.56984	0.000245
						Kif15	1.39498	0.000248
						Pf4	1.19595	0.000263
						Clrn1	1.21764	0.000295
						Gnat3	1.23572	0.000311
						Cxcl13	1.34269	0.000326
						Rpap1	1.14042	0.000329
						Fbxw11	1.23018	0.000334
						Olr424	1.28946	0.000353
						Camk2a	1.47848	0.000365
						Nudt3	1.47847	0.000392
						Isg15	1.08835	0.000395
						Sncg	-1.46413	0.000419
						Areg	1.60674	0.000448
						Aadat	1.44575	0.000449
						RGD1310727	1.05867	0.000454
						LOC100360318	1.43718	0.000467
						Zmynd12	-1.13165	0.000473
						Max	1.0592	0.000479
						Crabp1	1.16042	0.000483
						Klf9	1.23273	0.000484
						Slfn3	1.46962	0.000488
						Vom1r90	1.34722	0.000493
						Katnal1	1.27385	0.0005
						Pcdhb6	1.0318	0.00053
						Ms4a4a	1.89639	0.000543
						Gal	1.27121	0.000564
						Rhoj	-1.30912	0.000586
						Rtp4	1.04884	0.000589
						Plac9	-1.28199	0.000619
						Nckap5l	-1.08499	0.000647
						Plagl1	-1.36015	0.000673
						Vom2r44	-1.21023	0.000689
						Gpc2	0.945152	0.000694
						Dio3	-1.25577	0.000751
						Tnfaip6	1.06959	0.000764
						RGD1310964	0.972687	0.000767
						LOC686123	0.961883	0.000791
						Tnfrsf17	0.909665	0.000834
						Camkk1	1.1585	0.000838
						Olr586	1.84676	0.00084
						LOC302680	1.03978	0.000849
						Fam101b	1.14653	0.000859
						Pofut1	-0.88616	0.000886
						Htr2c	-1.10177	0.000889
						LOC688459	1.8666	0.000894
						Vom2r45	-1.12278	0.000895
						Onecut1	-1.11093	0.000898
						Fancl	1.17387	0.00092
						Hnrnpul2	1.24409	0.000926
						Zmynd19	1.13886	0.000929
						Olr664	1.79514	0.000943
						Myom1	2.26641	0.000944
						Rsad2	0.868206	0.00108
						Cd69	1.21668	0.00109
						Lyve1	1.07284	0.0011
						A2ld1	1.06949	0.0011
						Serpine3	1.21038	0.00111
						Fmo2	0.936815	0.00113
						Sgms2	-1.12062	0.00113
						Olr1329	1.04085	0.00113
						Tcf20	0.955623	0.00114
						Paip2b	1.06002	0.00114
						Glipr1	1.05566	0.00116
						Olr473	1.31475	0.00119
						Nlrp3	1.04219	0.00121
						Pxmp4	1.29217	0.00121
						LOC690350	-0.882122	0.00121
						Ngdn	0.859128	0.00124
						Ifit2	0.948655	0.00126
						C5ar1	0.959329	0.00126
						Insr	0.911813	0.00128
						LOC500300	1.60338	0.00128
						LOC100174910	0.89809	0.00128
						Trib3	0.92727	0.00133
						Syt12	-0.999228	0.00133
						Olr602	1.05914	0.00133
						RGD1309170	1.13278	0.00134
						Mal2	0.871869	0.00142
						Rnf182	0.866389	0.00147
						Spn	0.914286	0.0015
						Il1b	1.22705	0.00151
						Tns4	1.36833	0.00152
						Olr142	0.921584	0.00154
						Zbtb20	1.4113	0.00154
						Olr661	0.99877	0.00156
						Cebpa	1.27323	0.00158
						Il7r	1.31488	0.00159
						Neil2	1.0192	0.0016
						Olr1057	0.912213	0.0016
						Fkbp6	1.17868	0.00163
						Nov	-1.0917	0.00166
						Rnd3	1.16623	0.00166
						Ifit3	1.31134	0.00167
						Mx2	0.842315	0.00168
						Wnt10a	0.994532	0.00169
						Samd12	0.996255	0.00169
						LOC497860	1.91944	0.00171
						Serpina3m	0.971898	0.00172
						Pth1r	0.864694	0.00172
						Tnfaip6	1.06568	0.00172
						Krtdap	1.32818	0.00172
						Sirt5	1.00072	0.00174
						LOC100362325	0.963854	0.00179
						RGD1563441	1.61588	0.00181
						Sik1	0.921839	0.00185
						Angpt2	0.841599	0.00186
						Oas1a	0.830692	0.00187
						Hdgfl1	2.13964	0.00193
						Igsf6	1.04808	0.00194
						Olr3	1.03491	0.00195
						Rnf182	0.886407	0.00203
						Hormad1	1.24414	0.00206
						Ppp3r1	0.950937	0.0021
						S100a8	1.00864	0.00215
						Mapt	0.969341	0.00217
						Ms4a6b	0.965945	0.0022
						Ret	0.854752	0.0022
						Ccr8	1.10895	0.00221
						Olr377	1.46061	0.00226
						Rdh12	0.977978	0.00226
						Cyr61	1.20287	0.0023
						Pld4	0.807697	0.00233
						Osbpl3	0.935732	0.00236
						Hdhd2	0.800525	0.00237
						Rnf152	1.03011	0.00239
						Lrrc68	-0.913021	0.00243
						Napsa	0.994109	0.00247
						Olr1071	1.60187	0.00249
						Lrrn4cl	0.833005	0.00252
						Olr1605	1.86521	0.00254
						Uba6	0.821231	0.00255
						Tmem106a	0.943129	0.00257
						Irs4	2.19508	0.00261
						Ms4a11	0.814544	0.00265
						Asb12	-1.69193	0.00267
						Muc4	1.3	0.00267
						Cpxm1	0.759912	0.00268
						Olr1645	1.44336	0.00268
						Fubp3	0.827974	0.00268
						Omd	1.06834	0.00271
						Rps25	0.742895	0.00272
						Acsm5	2.0164	0.00278
						Cd163	0.74476	0.00278
						Cirbp	0.770195	0.00278
						Prl8a7	1.0719	0.00279
						Zfhx2	-0.798728	0.0028
						Pter	0.792423	0.00281
						Fbxo48	1.01353	0.00282
						Adm	0.83095	0.00282
						Fam43a	1.04888	0.00283
						Tes	0.871661	0.00284
						Lppr2	-0.889503	0.00287
						Nr1h5p	1.53091	0.00288
						Leprel1	0.915602	0.00292
						Rybp	0.792824	0.00294
						LOC100302372	0.931601	0.00296
						RT1-A2	1.02655	0.00296
						Wisp2	1.1583	0.00301
						Pdzd4	0.920629	0.00303
						Bst1	0.749211	0.00303
						Rage	1.22469	0.00303
						Mpa2l	0.882525	0.00305
						Sgk2	0.796007	0.00306
						Pls3	1.0982	0.00311
						Rhbdl2	0.871913	0.00312
						Gpatch4	0.781266	0.00314
						Atf3	1.07359	0.00317
						Ppp1r8	1.179	0.00317
						Plac8	1.24349	0.00321
						Dhx36	1.02221	0.00323
						Rnf187	0.983281	0.00325
						Hyou1	-0.922917	0.00333
						Bcat1	-0.96809	0.00333
						Fat4	0.783097	0.00334
						Angpt2	0.787954	0.00336
						Bco2	0.826984	0.00337
						Arhgap25	1.19616	0.00339
						Gsg1	-1.05812	0.0034
						Zap70	-0.737809	0.00344
						Smagp	-0.922859	0.00346
						Upb1	0.744279	0.00347
						St5	-0.859909	0.00349
						Ptgis	-0.853099	0.00352
						Hcn2	-0.913234	0.00352
						P2ry2	0.833449	0.00356
						Pnpla5	1.07036	0.00356
						Vcan	0.827117	0.0036
						Fubp3	0.901012	0.00361
						Lsm6	1.03457	0.00363
						Sult1c2a	-1.06328	0.00366
						Col24a1	1.05851	0.00366
						Angpt1	0.891021	0.00369
						Man2a1	0.737675	0.0037
						Rbm3	0.823928	0.00371
						Olr338	0.877592	0.00372
						Hmgb3	0.813256	0.00374
						Bach1	0.789671	0.00375
						Eid1	1.00605	0.00378
						Zc3hav1l	1.12112	0.00381
						Irak2	1.37625	0.00383
						Lef1	-0.879508	0.00383
						Cyp46a1	-0.805363	0.00386
						Enpep	0.812362	0.00386
						Dydc1	0.858924	0.00389
						LOC499418	-0.981989	0.00389
						Htr2c	-1.03779	0.00391
						Usp18	0.69175	0.00393
						Ska2	0.823177	0.00396
						Trim25	-0.826756	0.00396
						LOC100364892	0.732303	0.00397
						Lss	0.735521	0.00399
						Syn1	-0.803608	0.004
						Plvap	-1.03191	0.004
						Ube2l6	0.813201	0.00404
						Trhr	-0.845474	0.00405
						LOC498330	1.08169	0.00406
						Rab15	0.826872	0.00406
						Setd5	0.814669	0.00408
						Myo1e	-0.742942	0.00408
						Atp10d	0.684453	0.0041
						Asb15	1.33985	0.00412
						Klk1c10	1.868	0.00413
						LOC681371	0.736141	0.00413
						Laptm4a	0.80777	0.00414
						LOC501334	0.702088	0.00418
						Trpm3	0.771522	0.00418
						Arhgdia	-0.820621	0.0042
						Mapk1ip1l	0.789842	0.00421
						Tmem85	0.839987	0.00422
						Olr251	1.31744	0.00425
						Unc13c	-0.812538	0.00429
						Tmem40	1.38282	0.00429
						Serping1	0.892496	0.00429
						Ifi44	0.753742	0.00434
						RGD1565785	0.900539	0.00435
						RGD1307396	0.769068	0.00435
						Lsp1	0.789222	0.00436
						Sema3c	0.743767	0.00437
						Shpk	1.37651	0.0044
						S100a9	0.986667	0.00441
						Upk1b	1.61357	0.00443
						Tmem204	0.702953	0.00444
						Naf1	-0.865619	0.00444
						Calcr	1.77081	0.00446
						Olr1145	1.05259	0.00449
						Srp54a	0.778675	0.00449
						Zhx2	0.987453	0.00451
						Tc2n	-0.978565	0.00459
						RGD1564690	2.29466	0.00459
						Muc4	0.749553	0.00461
						Exosc8	0.729652	0.00463
						Pdgfrl	0.916219	0.00467
						RT1-T18	1.06502	0.00471
						Mrc1	0.81314	0.00477
						Oxnad1	1.12525	0.00477
						Olr479	1.33122	0.00478
						Nudcd1	0.755146	0.00479
						Ccdc8	0.804407	0.00481
						Pla2r1	0.732969	0.00489
						Rdh12	0.846482	0.0049
						Mapk6	-0.855246	0.00491
						Ust5r	0.735744	0.00491
						Lrrc14b	1.45336	0.00492
						Zc3hav1	0.875868	0.00493
						Map4k4	0.889298	0.00495
						Zfp167	0.76964	0.00496
						Mamdc2	0.757962	0.00497
						Prss35	0.738007	0.00497
						RGD1307749	0.868786	0.00505
						Usp9x	0.692267	0.00506
						Nt5e	0.771608	0.0051
						Kcne4	1.12519	0.0051
						Cd1d1	0.810504	0.0052
						Fuk	1.00326	0.00524
						Fgd4	0.835625	0.00525
						Aoah	2.47516	0.00526
						Abca13	0.834865	0.00527
						Ube3a	0.863093	0.00531
						Sec31a	-0.79793	0.00534
						Bank1	0.980374	0.00535
						LOC691272	0.741308	0.00541
						LOC100364242	0.739525	0.00541
						Apobec1	0.711178	0.00544
						Slc4a8	0.672935	0.00547
						RGD1560775	0.677488	0.00548
						RT1-EC2	0.808316	0.00549
						Rasal3	0.790064	0.0055
						Ntrk1	1.47398	0.0055
						Acer2	0.723976	0.00556
						Ltbp2	0.808248	0.00557
						Lrrfip1	0.674891	0.00557
						Lyve1	0.895799	0.00557
						Dpt	-1.35263	0.00563
						Chrdl1	0.749159	0.00566
						Rbm43	-0.957782	0.00566
						LOC682708	0.882373	0.0057
						F10	0.919961	0.00571
						RGD1566215	0.775516	0.00572
						Jund	0.910162	0.00575
						LOC691673	0.958029	0.00576
						Adipor2	0.824138	0.00578
						Hoxb13	0.993509	0.00578
						Olr1596	0.864172	0.00585
						Rnase2	1.03248	0.0059
						Slc18a1	0.833611	0.00591
						Serping1	0.7552	0.00592
						Rsrc1	0.737465	0.00598
						Olr526	0.788147	0.00599
						Sap130	0.823194	0.00602
						Galnt6	0.667484	0.00603
						Nat13	0.743552	0.00603
						Ecop	0.821021	0.00604
						Nrxn3	0.679289	0.00609
						Htr2c	-0.921704	0.0061
						Stat1	0.787154	0.00612
						Tmtc3	0.722197	0.00613
						Tmem26	1.11977	0.00619
						LOC683399	0.721248	0.00625
						Dek	0.704382	0.00627
						Olr339	0.969497	0.00629
						Crlf1	0.780212	0.00636
						Zfhx4	0.741258	0.00638
						Cmtm6	0.879139	0.00639
						Phospho1	-0.928608	0.0064
						Postn	-1.04345	0.00646
						Pcdhb10	0.733723	0.00651
						Wnt5a	1.06334	0.00652
						Spcs3	0.772864	0.00652
						Cyr61	1.7014	0.00654
						Tgfb1	-0.749715	0.00657
						Lphn2	-0.681216	0.00661
						U2surp	0.730978	0.00663
						LOC366768	0.660562	0.00663
						Emd	0.706392	0.00667
						LOC363337	0.657935	0.0067
						Olr542	0.680256	0.00672
						RGD1311251	0.822869	0.00673
						Cd22	1.64969	0.00678
						Tnmd	1.46075	0.00679
						Kcna6	0.937033	0.00681
						Kcne1	1.66285	0.00685
						Ttn	1.26256	0.00685
						LOC690042	0.765281	0.00685
						Nfat5	0.64046	0.00687
						RGD1561796	0.725065	0.00689
						Ash1l	0.845833	0.00693
						LOC363337	0.689758	0.00693
						Rgs1	0.804141	0.00695
						Msgn1	1.0569	0.007
						Hmgcs2	0.90047	0.00701
						Olr880	0.801806	0.00702
						C1qc	0.720496	0.00702
						KLK8	0.694742	0.00704
						Cdc14a	0.896203	0.00705
						RGD1306739	0.855962	0.00707
						Txndc9	0.834179	0.00708
						Dcps	0.679463	0.00709
						Olr1007	1.73985	0.00712
						Bdh2	0.739089	0.00713
						Olr106	0.952994	0.00714
						Fam111a	-1.03798	0.00715
						RT1-CE2	0.740065	0.00715
						Acad10	0.645746	0.00715
						Gas7	-0.718535	0.00717
						Slc30a5	0.730741	0.00718
						Hspb3	0.878533	0.0072
						RGD1562964	0.856548	0.0072
						Clec4a3	0.752222	0.00721
						Chia	0.787856	0.00724
						Slc11a1	0.787886	0.00726
						Gpx7	0.961537	0.00727
						Mef2a	1.0134	0.00727
						LOC363337	0.688474	0.00729
						Mink1	-0.752116	0.0073
						Mrc1	0.777338	0.00733
						LOC303590	0.719916	0.00734
						Ppap2b	0.798785	0.00736
						Zfyve9	0.853396	0.0074
						Olr1492	2.62536	0.00744
						Spp2	1.09378	0.0075
						Pgm2l1	-0.743645	0.00756
						Ppp6c	0.743889	0.00758
						Txnip	0.776723	0.00758
						Sfrs5	0.652894	0.00765
						Lamb3	0.647456	0.00771
						Retnlg	0.962245	0.00779
						RT1-CE16	0.710307	0.00779
						Map3k13	-0.897654	0.00783
						Plb1	0.89684	0.00784
						Kpna4	-0.878836	0.00785
						LOC363337	0.654543	0.00785
						Tuba8	0.646769	0.00787
						Nfam1	0.673225	0.00788
						Nxn	0.694755	0.0079
						Cldn4	1.38321	0.00793
						RT1-Cl	0.746043	0.00793
						Veph1	0.655722	0.00798
						Txlnb	0.788916	0.008
						LOC687711	0.821654	0.00801
						LOC690879	2.09481	0.00801
						Fbln2	0.77362	0.00802
						Atp12a	0.758644	0.00807
						RGD1562717	-0.877924	0.00812
						Gk2	0.667015	0.00814
						Kcnrg	0.789662	0.00821
						Cgnl1	-1.17288	0.00824
						Pla2g3	0.674473	0.00831
						Rhoh	0.667857	0.00834
						Oprk1	-0.844223	0.00837
						Ccdc89	0.739618	0.0084
						Ece2	0.643618	0.0084
						Six6	0.87692	0.00841
						A2ld1	0.895549	0.00841
						Dnmt3a	-1.06088	0.00846
						Rab11fip2	0.787979	0.00851
						Stk32c	0.799828	0.00853
						Grm2	0.73809	0.00853
						Scgn	0.800013	0.00856
						RT1-CE6	1.0862	0.00856
						RGD1308759	0.623459	0.00856
						Kcnj3	0.713697	0.00857
						Dnah2	0.762512	0.00858
						LOC682861	0.639419	0.00859
						Dupd1	1.22543	0.0086
						Hmgb1	1.24742	0.00867
						Prss3	-1.14001	0.00868
						Fgb	1.50264	0.00868
						Olr767	0.893551	0.00869
						Tlr1	0.723633	0.0087
						Tle1	0.695727	0.00871
						Mis18a	0.793106	0.00872
						Trpm5	0.747479	0.00873
						LOC100359880	0.658077	0.00878
						Igsf9	0.662009	0.00881
						S100a7a	1.87298	0.00882
						Ppp3r1	0.755257	0.00884
						Prss1	0.996753	0.00888
						Cdk10	0.641175	0.0089
						Ccl7	0.642684	0.00894
						LOC100361606	1.03782	0.00894
						RGD1311744	-0.787443	0.00899
						Actn1	-0.712909	0.00899
						Fam98b	0.821314	0.00903
						Osbpl10	0.751259	0.00905
						Oas1i	0.59318	0.00909
						Olr110	1.20858	0.00909
						Plek2	-0.810151	0.0091
						Kctd14	0.723612	0.00912
						LOC301977	0.677413	0.00912
						Kcnj12	0.71681	0.00913
						RGD1559904	0.646789	0.00923
						RGD1560017	0.791119	0.00929
						Uxt	0.705418	0.00932
						Gramd2	0.65257	0.00933
						Ccdc68	0.664095	0.00934
						Olr1726	1.28891	0.00934
						RGD1307937	0.597244	0.00956
						Supt16h	0.855832	0.00964
						Lgsn	1.06594	0.00964
						Lgals3	0.910697	0.00964
						RGD1564327	-0.616334	0.00964
						Nkapl	0.773568	0.00966
						Olr830	0.701407	0.00971
						Gipc2	0.897237	0.00971
						LOC685808	0.757663	0.00973
						Cav2	0.696674	0.00975
						Morf4l1	0.662818	0.00979
						LOC100363196	0.769427	0.0098
						Olr889	0.775327	0.00982
						Slc43a3	0.680901	0.00983
						Lppr4	0.667586	0.00988
						Olr1409	0.917984	0.00988
						Oxt	0.752727	0.00993
						Olr1619	0.71642	0.00994
						Olr1549	0.716477	0.00999
						LOC245710	0.683328	0.01
						Nmbr	-0.62756	0.01
						Olr83	1.85074	0.0101
						Spcs3	0.747743	0.0101
						Tubb4	-0.808573	0.0101
						Utp15	0.629832	0.0101
						Btg1	0.699722	0.0101
						Cxcl1	-0.73923	0.0101
						Tcf4	0.692136	0.0101
						Begain	-0.671433	0.0102
						Olr852	1.2035	0.0102
						Atp1b2	-0.708514	0.0102
						LOC100361448	0.586051	0.0102
						Olr1739	1.70346	0.0104
						Slc22a8	-0.814745	0.0104
						Slc38a5	-0.739932	0.0104
						Dhx16	0.796441	0.0104
						Sacs	0.640701	0.0104
						Snupn	0.64139	0.0105
						Fcgr2b	0.813001	0.0105
						Lnx2	1.10419	0.0105
						RGD1565635	0.581864	0.0105
						Enpp4	0.67677	0.0105
						LOC363337	0.633545	0.0105
						Ggps1	0.69852	0.0106
						Igsf2	0.729587	0.0106
						Slc9a3	1.1937	0.0106
						RGD1306371	0.733181	0.0106
						Trim46	-0.850672	0.0107
						Colec11	0.621626	0.0107
						RT1-A2	0.715428	0.0107
						Usp25	0.635532	0.0108
						RGD1311678	0.644139	0.0108
						Mcee	0.691763	0.0109
						Il6st	0.624546	0.0109
						Dcn	-0.970884	0.0109
						Acsm2	0.795921	0.011
						Gnb1	0.751281	0.011
						Hadh	0.60851	0.0111
						Grm1	0.719286	0.0111
						Vit	0.744498	0.0112
						Tpte	1.43581	0.0112
						Commd10	0.652509	0.0112
						Zfp385b	-0.618413	0.0112
						Cts7	1.07901	0.0113
						Dusp1	0.590605	0.0113
						Ppm1j	0.616075	0.0114
						Gpr68	0.596361	0.0114
						Lsg1	0.744086	0.0114
						Acer2	0.629557	0.0114
						Rsbn1	0.610472	0.0114
						LOC687565	0.626881	0.0115
						Isl1	0.920286	0.0115
						Lpin3	-0.735241	0.0115
						Cd180	-0.913322	0.0115
						RGD1306001	0.629117	0.0115
						Scrn2	0.592283	0.0116
						Hlcs	-0.62321	0.0116
						Dusp6	0.66033	0.0116
						Ptprr	0.591642	0.0117
						Syt9	-0.878032	0.0118
						RGD1563700	0.736658	0.0118
						Cox5a	0.670547	0.0118
						Prlr	-2.26648	0.0118
						Bri3bp	0.675054	0.0119
						Clec10a	0.759244	0.0119
						Mrps10	1.88675	0.0119
						C1qtnf7	-0.983028	0.0119
						Slc15a1	0.612931	0.012
						Cfd	0.757455	0.012
						Blvra	0.653884	0.012
						Itpkb	0.66395	0.0121
						Btg2	0.660749	0.0121
						LOC683788	-0.696486	0.0122
						RGD1560395	0.605643	0.0122
						RGD1309906	0.598482	0.0122
						Atrn	0.647445	0.0122
						LOC362921	0.779615	0.0122
						Rhbdf1	-0.672449	0.0123
						Krt72	0.867629	0.0124
						Tuba8	0.665044	0.0124
						Casp6	0.617858	0.0125
						Exosc7	0.735432	0.0125
						Atad2	0.728471	0.0126
						Tnfaip2	0.694011	0.0126
						Ndst4	-0.741524	0.0127
						LOC680758	0.648663	0.0127
						Tmem44	0.600447	0.0127
						Crhr2	0.626695	0.0127
						Cxcl12	0.677739	0.0128
						Aspg	0.722	0.0128
						Capn9	0.721383	0.0128
						Sspn	0.583405	0.0128
						Olr1541	1.66851	0.0128
						Cryzl1	0.604972	0.0128
						Tdrkh	0.653938	0.0129
						Tuft1	-1.04116	0.0129
						Pax1	0.664488	0.0129
						Dmrt3	-0.672836	0.0129
						LOC100361629	0.65724	0.0129
						Ms4a11	0.647846	0.0129
						Tcfap2c	0.893864	0.0129
						Rapgef3	0.602634	0.0129
						Kif13a	0.742063	0.013
						Msl2	0.620606	0.013
						Ptpn4	0.838928	0.0131
						Cdkl4	0.835135	0.0131
						LOC100294508	0.578846	0.0132
						Rfx7	0.709995	0.0132
						Olr1491	0.595699	0.0133
						RGD1560685	0.848684	0.0133
						Actc1	0.808343	0.0133
						Egr2	0.938197	0.0133
						Qrfpr	-0.803172	0.0133
						Mc2r	0.732106	0.0133
						Ttc33	0.573794	0.0134
						Terc	0.663123	0.0134
						Nubpl	0.629937	0.0134
						Olr1072	0.67895	0.0134
						Rnf146	-0.798805	0.0135
						Dscc1	0.649344	0.0135
						Sqstm1	0.759712	0.0136
						RGD1310935	1.3737	0.0136
						Trpm1	1.15376	0.0136
						Prpf38a	0.583246	0.0137
						Rgs13	0.972232	0.0137
						Pou3f2	0.619214	0.0137
						RT1-DOb	-0.927101	0.0137
						Ier2	0.652168	0.0138
						Sema3c	0.740924	0.0138
						Bai1	-0.589415	0.0138
						Cd47	0.579435	0.0138
						Hcfc2	0.595951	0.0138
						Lamb3	0.562903	0.0138
						Apoc1	0.629515	0.0138
						Agap3	0.605633	0.0138
						Anxa1	0.652893	0.0139
						Hnrnpul2	0.598847	0.0139
						RGD1359334	-0.839299	0.0139
						Mcm2	0.641731	0.0139
						Ndnl2	0.562457	0.014
						Depdc5	0.619328	0.014
						Tpm3	0.571223	0.0141
						Saps2	0.64072	0.0141
						Pnpla1	1.0737	0.0141
						Slc5a1	1.26325	0.0141
						Cd244	0.82718	0.0141
						Olr554	0.910875	0.0142
						Olr715	1.50482	0.0142
						RGD1563091	0.700174	0.0143
						LOC500420	0.746697	0.0143
						LOC361646	-0.845083	0.0143
						RGD1304605	1.10378	0.0143
						Magoh	0.645051	0.0144
						Arhgap28	-0.781766	0.0144
						Smpd2	0.659768	0.0144
						RGD1560784	0.764031	0.0144
						Tyw3	0.651721	0.0144
						Lrrc32	1.02228	0.0146
						Tox2	-0.888731	0.0146
						Gpnmb	0.630581	0.0147
						Nme6	0.596902	0.0147
						LOC681336	0.656691	0.0147
						Tmem202	0.802297	0.0147
						Oas1b	0.725016	0.0148
						Tmem123	0.6233	0.0148
						Echdc3	-0.679348	0.0148
						Aox1	0.553625	0.0148
						Prim1	0.590416	0.0149
						Zfp422	0.607735	0.0149
						Dclk3	0.645782	0.0149
						Hnrpdl	0.620858	0.015
						C4b	0.653864	0.015
						Vill	-0.962758	0.015
						Agpat9	0.867035	0.015
						Srcrb4d	0.609017	0.015
						Smg7	0.645475	0.015
						Ubxn1	0.590593	0.015
						Twistnb	0.725957	0.015
						Olr186	0.603461	0.015
						Nek1	0.60769	0.0151
						Gpr160	0.682664	0.0151
						Galm	0.625229	0.0151
						Ifi44	0.603696	0.0152
						RGD1310371	0.673298	0.0152
						Acadsb	-0.709758	0.0152
						Serpina3k	2.34923	0.0152
						RGD1565168	0.565624	0.0152
						RGD1564259	-0.950574	0.0152
						Clns1a	0.674796	0.0152
						Prrx2	1.02912	0.0153
						Yipf4	0.650608	0.0153
						Mcpt8l3	0.804898	0.0153
						Pspc1	0.643257	0.0153
						Arg1	0.615019	0.0153
						Vps13a	0.614892	0.0153
						Nsmce2	0.674938	0.0154
						Phf11l	0.645226	0.0154
						Myst3	-0.70712	0.0154
						Rasgrf1	-0.702402	0.0154
						Ddx60	0.791959	0.0154
						Spata1	0.596349	0.0154
						Cldn14	0.683059	0.0154
						Kcna2	0.597743	0.0155
						RGD1562521	-0.636781	0.0155
						RGD1564308	0.60419	0.0155
						Golga2	0.533883	0.0155
						Abcc3	0.888541	0.0155
						Clgn	0.692941	0.0156
						Edn1	0.583827	0.0156
						Taf13	0.678662	0.0157
						Cdx4	1.84794	0.0157
						Gtpbp8	0.574756	0.0157
						Rnpep	0.575385	0.0157
						Brca2	0.811854	0.0157
						Olr821	-0.739625	0.0157
						RT1-EC2	0.783711	0.0157
						Zmym4	0.603761	0.0158
						RGD1564998	0.645991	0.0158
						Polr3a	0.611056	0.0158
						Ppapdc3	0.568483	0.0158
						Pla2g4d	0.895893	0.0158
						Ahcyl2	-0.818791	0.0159
						Myo18a	-0.647713	0.0159
						Olr472	0.724281	0.0159
						Galk2	0.56509	0.0159
						Fcnb	0.953426	0.0159
						RGD1307220	0.606319	0.0159
						Ccl3	0.617924	0.0159
						Pabpc4l	1.69353	0.016
						Med21	0.655008	0.016
						MGC105649	0.787057	0.016
						Psma6	0.59495	0.0161
						Dll1	0.606543	0.0161
						LOC100360420	1.1549	0.0162
						Rom1	0.569042	0.0162
						Scnn1g	1.09144	0.0162
						Fam18b2	0.617428	0.0162
						Ccdc19	0.562124	0.0162
						Gtpbp4	0.582254	0.0163
						Marveld2	0.699056	0.0163
						Stard13	0.679913	0.0163
						Snap23	0.552889	0.0164
						LOC100362386	0.876945	0.0165
						Sypl1	0.613282	0.0166
						Kpna1	0.654036	0.0166
						Thrsp	0.665406	0.0166
						Itga5	-0.65959	0.0166
						Nvl	0.649847	0.0167
						Hspa4	0.701351	0.0167
						LOC305076	0.596581	0.0167
						Psph	0.630745	0.0167
						Ifi44	0.59783	0.0167
						Npepl1	0.557254	0.0167
						Nphp4	0.684788	0.0167
						Psca	1.29525	0.0168
						Ppcs	0.610308	0.0168
						Myom2	0.623808	0.0168
						Pcnp	0.610089	0.0168
						Camk2b	-0.758982	0.0168
						Aff4	0.626094	0.0169
						Cyp2d5	1.95694	0.0169
						Ankrd34a	0.715939	0.0169
						Pter	0.607579	0.017
						Fmn1	0.720305	0.017
						Bcl6b	0.619967	0.017
						G3bp1	0.612858	0.017
						Wnt7a	0.575086	0.017
						RGD1309537	0.61091	0.017
						Itk	0.587758	0.0171
						Slc10a2	0.833842	0.0172
						Strn3	0.665926	0.0172
						Ntrk1	1.41975	0.0172
						Pmel	0.587245	0.0172
						Myef2	0.538397	0.0172
						LOC686234	0.594933	0.0172
						Aqp7	1.80999	0.0172
						Brca2	0.92871	0.0172
						Sdc1	0.591129	0.0172
						Abca3	0.782071	0.0172
						RGD1559750	0.56893	0.0172
						Ces2h	0.744414	0.0173
						Prom1	0.602305	0.0174
						Csf1r	0.581849	0.0174
						B3galt5	0.607082	0.0175
						Srebf1	0.62264	0.0175
						Uvrag	0.594771	0.0175
						Dolpp1	0.663892	0.0175
						Igsf10	0.559136	0.0175
						Ccno	0.657891	0.0175
						Prim1	0.565351	0.0176
						Olfm3	0.663701	0.0176
						Tm9sf3	0.568074	0.0176
						Snw1	0.899512	0.0176
						Hsd11b1	0.615546	0.0176
						Ihh	0.564725	0.0177
						Hadh	0.65664	0.0177
						RT1-M6-2	0.555932	0.0177
						Pou3f4	0.869983	0.0177
						Olr1448	0.655866	0.0177
						Xrn2	0.644991	0.0178
						LOC363337	0.565397	0.0178
						Olr951	1.78702	0.0178
						Tspyl2	-0.630396	0.0178
						Plp2	0.554366	0.0178
						Phf10	0.546761	0.0179
						Hmgb3	0.656902	0.0179
						Rab5c	0.621233	0.0179
						Tacr2	0.566657	0.018
						Ociad1	0.584997	0.018
						Wdr81	0.526953	0.018
						Cd3e	1.49303	0.018
						Depdc1b	0.53948	0.018
						Plek2	0.747564	0.018
						Olr490	0.763086	0.0181
						Rbp3	0.589995	0.0181
						Kynu	0.657322	0.0181
						Cyp2j4	0.614989	0.0182
						LOC361914	1.0544	0.0182
						Chrnd	-0.633913	0.0182
						Nlrp9	1.26437	0.0182
						Ptf1a	0.773003	0.0183
						Sf3b4	-0.69614	0.0183
						Ribc2	0.648969	0.0183
						Olr481	0.703778	0.0183
						Scn11a	-0.749203	0.0183
						Ubxn2a	0.602323	0.0184
						Olr422	1.44411	0.0184
						Cisd2	0.588364	0.0184
						Adam32	1.45047	0.0184
						Rnase1l2	-0.985998	0.0184
						Meis3	0.540899	0.0184
						Gpat2	-1.14358	0.0185
						Coro2b	-0.683455	0.0185
						Pvalb	0.601062	0.0186
						Wnt10a	0.638612	0.0186
						Pecam1	-0.643148	0.0186
						P2ry4	0.82752	0.0186
						Tex12	0.988337	0.0187
						Satl1	0.570618	0.0187
						Arhgef3	0.587926	0.0187
						Adamts12	-0.730728	0.0187
						LOC499544	0.858838	0.0187
						Nkx6-1	-0.629285	0.0187
						Ccdc104	0.550939	0.0188
						Olr650	1.14125	0.0188
						Olr8	1.19667	0.0189
						Gpkow	0.62632	0.0189
						Tmod4	0.515651	0.0189
						Sppl2a	0.661359	0.0189
						Akr1c19	0.652985	0.0189
						Ndp	0.603149	0.019
						Rsbn1	0.666195	0.019
						Mmp17	-0.59972	0.0191
						Hnrnpa1	0.634551	0.0191
						Bicd1	0.64766	0.0191
						Rxrg	-0.71145	0.0191
						Id1	0.59306	0.0192
						Amn	0.5849	0.0192
						RGD1564676	0.686132	0.0192
						Gtpbp4	0.530577	0.0192
						Tmem9b	0.62364	0.0193
						Taar8c	0.96817	0.0193
						LOC680138	-0.828925	0.0193
						Osbpl7	-0.687657	0.0193
						Kcnk2	0.564234	0.0193
						Tmem30b	0.658163	0.0194
						Raly	0.570549	0.0194
						Epha3	0.646281	0.0194
						Spdya	0.556084	0.0194
						Ms4a8a	1.17234	0.0195
						Olr1020	1.04119	0.0195
						Olr302	0.626609	0.0195
						Osbp	-0.618398	0.0195
						Id3	0.588797	0.0195
						Sh3bp1	1.03815	0.0196
						H2afx	-0.667356	0.0196
						Anp32a	0.807846	0.0197
						Abca12	0.639124	0.0197
						Syne1	0.553472	0.0197
						Olr1164	0.567194	0.0197
						RGD1562742	0.706617	0.0197
						Asb6	0.539026	0.0197
						Slc7a2	0.606597	0.0198
						Neurl3	0.659312	0.0198
						Kpna6	0.570954	0.0198
						RGD1305274	0.522928	0.0198
						S100a10	0.632463	0.0198
						Ppic	0.632764	0.0198
						Chmp7	0.561269	0.0198
						RGD1562997	0.60982	0.0198
						Gnai3	0.688873	0.0199
						Phax	0.561419	0.0199
						RGD1559904	0.595158	0.02
						Ccdc77	-0.657864	0.02
						C3ar1	0.864143	0.02
						Slc26a3	0.603291	0.02
						Ptges3l1	0.650771	0.02
						Rwdd3	0.614783	0.02
						Rfx7	0.612325	0.0201
						Trex2	0.65268	0.0201
						Tm9sf3	0.620012	0.0201
						Plek	0.679888	0.0201
						Dzip3	0.58471	0.0202
						Tnrc4	0.515961	0.0202
						Olr215	0.591275	0.0202
						RT1-CE12	0.622673	0.0202
						Znf593	0.624647	0.0203
						LOC365238	0.634373	0.0204
						RT1-CE1	0.584739	0.0204
						Dhx36	0.612732	0.0204
						Actn1	-0.531465	0.0204
						Igf1	0.532377	0.0204
						Rpp40	0.603591	0.0204
						Slc10a1	-0.585213	0.0205
						Tra2b	0.574263	0.0205
						Eprs	0.649872	0.0205
						Ankrd26	-0.641877	0.0205
						Myl2	0.585894	0.0205
						Sypl2	0.528732	0.0205
						Wnt2b	0.846019	0.0206
						Olr1612	0.58711	0.0206
						Slc35f4	0.668038	0.0206
						Sfrs5	0.532509	0.0206
						LOC171573	0.639272	0.0207
						Dnajc22	0.589206	0.0207
						Olr485	1.09207	0.0207
						Amacr	0.543292	0.0207
						Spef2	0.503204	0.0207
						Olr785	0.583813	0.0207
						Smr3a	0.663746	0.0208
						Slc39a13	0.534254	0.0208
						Fbp1	0.783687	0.0208
						Stag2	0.598337	0.0208
						Fkbp9	0.575498	0.0208
						Hmgb3	0.66284	0.0209
						LOC679690	0.655316	0.0209
						Lrrc39	0.50515	0.021
						Slc45a3	0.618719	0.021
						Olr246	0.810869	0.0212
						Gng5	0.57962	0.0212
						Pgcp	0.640389	0.0212
						Prpf38a	0.504844	0.0212
						Rab3gap2	0.931475	0.0213
						Zfp407	0.570401	0.0213
						Maff	0.579743	0.0213
						Mptx	0.784459	0.0213
						RGD1563104	0.68445	0.0213
						Hsd3b7	0.523671	0.0214
						Tigd5	0.716493	0.0214
						Micalcl	0.582517	0.0214
						Gabrp	0.652358	0.0214
						Cebpd	0.685561	0.0214
						Bmp4	0.536895	0.0214
						Atp6v1a	0.598079	0.0215
						Lyar	0.589521	0.0215
						Ng35	0.517	0.0215
						Cyp8b1	0.746885	0.0215
						Slc5a4b	0.738145	0.0216
						LOC100362150	1.14606	0.0217
						Higd2a	0.5332	0.0217
						RGD1359508	0.537664	0.0217
						Rab1	0.542715	0.0217
						Cbara1	0.584183	0.0217
						Fam13b1	0.544763	0.0218
						Fzd5	0.878618	0.0219
						Sos1	0.570791	0.0219
						C1qa	0.619738	0.0219
						Rala	0.664526	0.0219
						Padi4	0.783732	0.0219
						Olr349	1.56425	0.0219
						Flrt3	0.597008	0.022
						Ces2g	0.677	0.022
						C1qc	0.623323	0.022
						RT1-S3	0.621244	0.022
						LOC498231	0.560676	0.0221
						Fbxo2	0.562561	0.0221
						Prpf4b	0.5765	0.0221
						Plk4	0.544359	0.0221
						LOC362419	0.536516	0.0221
						Fam128b	0.574402	0.0222
						LOC316717	0.666018	0.0222
						Pde6h	-0.57878	0.0222
						Cyct	1.22325	0.0223
						Eif2ak2	0.644445	0.0223
						RGD1562871	0.650736	0.0223
						RT1-CE4	0.655938	0.0223
						Csn1s1	0.661289	0.0223
						C4bpa	-2.90807	0.0224
						LOC100362843	1.00159	0.0224
						RGD1310552	-0.557635	0.0224
						Adamdec1	0.722273	0.0224
						LOC680270	0.655464	0.0224
						LOC690435	0.617606	0.0225
						Parp8	-0.687391	0.0225
						Wbp11	-0.596408	0.0225
						F12	0.612625	0.0225
						Sec31b	0.939758	0.0225
						Obox6	0.608818	0.0226
						Eif2c3	-0.513848	0.0227
						Olr235	0.537463	0.0227
						Olr608	1.10926	0.0227
						Tspan8	0.559661	0.0227
						Abca4	-1.51971	0.0228
						Opalin	0.572745	0.0228
						Dnajc9	0.595605	0.0228
						Sftpa1	0.649052	0.0229
						Slc2a10	0.631166	0.023
						Slc47a1	0.575643	0.023
						Slc13a1	0.726526	0.023
						Nfe2l2	0.650751	0.023
						Pygl	0.554488	0.023
						Slamf9	0.917268	0.023
						Syn3	-0.513305	0.0231
						Bbox1	0.72526	0.0231
						Slitrk5	0.604912	0.0231
						Olr455	0.630865	0.0231
						Tmem81	0.528383	0.0232
						Tpsg1	0.609208	0.0232
						Kirrel	0.949533	0.0232
						Zfp407	0.579704	0.0232
						Vangl1	0.561309	0.0232
						Gpr113	0.562185	0.0232
						Olr373	0.725543	0.0233
						Fn3krp	0.635947	0.0233
						Insc	0.522421	0.0233
						Ube2s	0.664844	0.0233
						Serpinb10	0.959145	0.0234
						Sfrs2ip	0.599317	0.0234
						Mr1	0.897233	0.0234
						Iqch	-0.836324	0.0234
						Slc10a4	0.763896	0.0235
						Sfrs8	0.568206	0.0235
						LOC257642	-0.672709	0.0235
						RGD1565168	0.544385	0.0235
						Olr1200	0.9936	0.0235
						Alg5	0.701981	0.0235
						Pdcl3	0.580613	0.0236
						Ubtd1	0.65127	0.0236
						Il18	0.617716	0.0236
						Magoh	0.587442	0.0236
						LOC690429	0.568079	0.0236
						LOC100363529	0.556841	0.0236
						Rpl34	0.600405	0.0236
						Olr252	0.670167	0.0237
						Anapc1	0.605377	0.0237
						Ndnl2	0.559948	0.0237
						Tryx5	1.16939	0.0237
						LOC685987	0.586696	0.0238
						Haus1	0.597328	0.0238
						Slc30a2	-0.762491	0.0238
						Ythdc1	0.623277	0.0238
						Dach2	0.882602	0.0238
						Clcn3	0.65205	0.0239
						Zcchc2	0.513697	0.0239
						Ctxn1	-0.630759	0.0239
						Egr1	0.714843	0.0239
						Zfp828	0.608183	0.0239
						Fam18b2	0.51627	0.024
						Agmat	0.496825	0.024
						Oasl2	0.508281	0.0241
						Cntn5	0.610917	0.0241
						Atp9b	0.601689	0.0241
						LOC100310874	1.2482	0.0241
						Heatr2	0.507577	0.0241
						Syncrip	0.53014	0.0241
						Aff1	0.716459	0.0241
						Bard1	0.866938	0.0241
						Pcsk6	0.693489	0.0242
						Ccdc147	0.776847	0.0242
						Cd82	0.514205	0.0243
						Dhx9	-0.588174	0.0243
						Rilpl1	0.51629	0.0243
						RGD1560220	0.580661	0.0243
						Ccl12	0.787394	0.0244
						Adam26b	0.656984	0.0244
						Lass1	-0.575868	0.0244
						Nppc	0.603781	0.0245
						Ugt2b36	0.665538	0.0245
						Slc22a4	0.572736	0.0245
						Cct6a	0.598013	0.0245
						Zc3h12d	0.76651	0.0245
						Il17ra	0.506784	0.0245
						Atn1	-0.59013	0.0245
						C1galt1	0.512314	0.0245
						RT1-CE3	0.583169	0.0246
						LOC100365821	0.586103	0.0246
						Ccdc86	0.62366	0.0246
						LOC686610	0.506128	0.0246
						Grasp	0.584327	0.0246
						Zdhhc25	1.34168	0.0246
						LOC100360606	0.595642	0.0246
						Fos	0.660945	0.0246
						Cep72	0.905613	0.0246
						Col11a1	0.640876	0.0247
						LOC681433	1.1023	0.0247
						Megf9	0.589411	0.0247
						Ocm	0.826961	0.0247
						LOC100364026	0.555673	0.0247
						Olr184	1.0338	0.0248
						F3	0.588719	0.0248
						Hck	0.51904	0.0249
						Dna2	-0.745481	0.0249
						Kcns1	0.54847	0.0249
						Ttc9	0.571966	0.025
						Exosc3	0.559298	0.025
						Olr96	0.556553	0.025
						Tor1aip2	0.503193	0.025
						Gstt3	0.521939	0.025
						RT1-S3	0.751008	0.025
						Hmcn1	-0.808319	0.025
						Ergic2	0.848212	0.025
						Armc6	0.52703	0.025
						Zic4	0.776295	0.0251
						Cacng4	0.789756	0.0251
						Lag3	0.555711	0.0251
						Ly6e	-0.634626	0.0251
						Depdc1b	0.602486	0.0251
						Ppm1l	0.553238	0.0252
						Nostrin	0.514274	0.0252
						Plod2	0.588077	0.0252
						Arhgap20	0.58788	0.0252
						Clspn	-1.14504	0.0253
						Pm20d1	0.636925	0.0253
						Trak2	0.583458	0.0253
						Olr583	0.555283	0.0254
						Olr322	1.74165	0.0255
						LOC100360315	0.561677	0.0255
						Vdac1	0.614448	0.0255
						Akap13	0.537935	0.0255
						Smpdl3b	0.569321	0.0255
						RGD1307799	0.481616	0.0255
						Defa24	0.80395	0.0255
						Olr788	0.961596	0.0255
						LOC60591	0.762543	0.0255
						Amy2-3	0.789428	0.0255
						Olr1156	0.71513	0.0256
						Dcp1b	0.517906	0.0256
						Olr1587	0.800081	0.0256
						Fgb	-2.4308	0.0257
						Isy1	0.522026	0.0257
						Ppl	0.647025	0.0258
						Tmem220	-0.570955	0.0258
						LOC100365106	0.537232	0.0259
						Man1a2	0.637398	0.0259
						Kif16b	0.524545	0.0259
						Tor2a	0.565829	0.026
						Mesdc1	0.543319	0.026
						Trappc2	0.604434	0.026
						Rgs7	0.570233	0.026
						Bhlhe22	0.683594	0.0261
						LOC687082	0.894114	0.0261
						Khk	0.509575	0.0262
						Coq7	0.569241	0.0262
						Bcam	-0.501112	0.0262
						RGD1566373	0.762437	0.0262
						Inhbc	1.33157	0.0263
						Klf10	0.613493	0.0263
						Olr1548	0.67463	0.0263
						Filip1	0.617529	0.0263
						Olr954	0.634228	0.0264
						Foxn3	0.582426	0.0264
						Plcl1	0.656025	0.0264
						Tubb6	0.545229	0.0264
						RGD1309104	0.626122	0.0264
						Gpr44	0.74477	0.0265
						Mrps14	0.621494	0.0266
						Isl2	-1.93544	0.0266
						Rexo1	-0.605221	0.0266
						Umodl1	0.975303	0.0266
						LOC364653	-0.549712	0.0266
						Apbb1ip	0.532573	0.0267
						Ephb1	0.700818	0.0267
						Umod	0.839094	0.0267
						Gsk3a	-0.522512	0.0267
						Ppil4	0.525361	0.0267
						Olr987	0.562799	0.0268
						RGD1565002	0.663173	0.0268
						Rbms3	0.593501	0.0268
						Ptpn20	0.549954	0.0268
						Olr1519	0.609757	0.0268
						Arhgap1	0.599587	0.0268
						Kdm3a	0.512292	0.0269
						Lrig2	0.643392	0.0269
						Uqcrfs1	0.661474	0.0269
						Akr1b10	0.787101	0.0269
						G0s2	0.513828	0.027
						Ugt1a9-ps	1.33176	0.027
						Kcnc1	0.610254	0.027
						Olr188	1.7355	0.027
						Slc24a6	0.474771	0.027
						Cnpy3	-0.525516	0.027
						Olr1177	0.61139	0.0271
						Paqr8	0.580634	0.0272
						Vdac1	0.600438	0.0272
						Cstf3	0.521038	0.0273
						LOC691259	-0.624365	0.0273
						Bcan	0.784289	0.0273
						Slc6a5	-0.809491	0.0273
						Tceb1	0.56479	0.0273
						Mtmr3	0.698154	0.0273
						Magel2	-0.643222	0.0273
						Nudt9	0.652085	0.0274
						Dnah8	-0.699171	0.0274
						Cckbr	-0.820165	0.0274
						Bccip	0.608285	0.0274
						Raet1c	0.813433	0.0275
						Klf3	-0.611967	0.0275
						Csn3	0.73716	0.0275
						Mterfd1	0.529685	0.0275
						Ankrd45	0.528099	0.0276
						RGD1309708	0.54422	0.0277
						Clic4	0.772469	0.0277
						P2rx2	-0.762839	0.0277
						Cct8	0.527982	0.0277
						Atxn1	0.639149	0.0278
						RGD1306862	0.58402	0.0278
						Dbil5	0.565412	0.0278
						Bst2	0.489649	0.0278
						Mgst1	0.636115	0.0278
						Hap1	-0.550409	0.0278
						Asb2	-0.509977	0.0279
						Ctsl1	0.552953	0.0279
						Ripk3	0.585054	0.0279
						LOC100366173	0.481472	0.0279
						Sptb	-0.724501	0.028
						RT1-CE4	0.513117	0.028
						Akr1d1	0.869194	0.0281
						Lpar1	0.616583	0.0281
						LOC100360990	0.605024	0.0281
						Kdsr	0.567671	0.0281
						Atp6v1d	0.523555	0.0281
						Pcnx	0.513829	0.0282
						Geft	0.520751	0.0282
						Mettl11a	0.54026	0.0283
						Bcl6	0.562164	0.0283
						Cd86	1.22924	0.0283
						MGC94891	0.645316	0.0283
						LOC681924	0.686551	0.0284
						Slc41a2	0.569563	0.0284
						Cldn15	0.594287	0.0284
						Rfc3	0.524313	0.0284
						Dennd3	0.479878	0.0284
						Olr1214	0.81881	0.0284
						Pcdh21	0.543891	0.0284
						Chst11	1.3983	0.0285
						Tbc1d2b	0.521516	0.0285
						Slc22a3	-0.903199	0.0285
						Camta1	0.649479	0.0285
						Galnt3	-0.852705	0.0286
						LOC100361202	0.72434	0.0286
						Trmt6	0.639197	0.0286
						Gemin6	0.540013	0.0286
						Zadh2	0.50315	0.0286
						Usp25	0.636598	0.0287
						Snrpf	0.573685	0.0287
						Ptprv	0.491404	0.0287
						Olr1422	0.789929	0.0287
						Ewsr1	0.507273	0.0287
						Selt	0.509542	0.0288
						Dhx36	0.513676	0.0288
						Erap1	0.499442	0.0288
						Olr1460	0.512771	0.0288
						Ets1	0.492885	0.0288
						Synj2	0.493735	0.0289
						Gabpb2	0.64739	0.0289
						Znf498	1.1245	0.0289
						LOC685608	0.754929	0.029
						Olr443	0.675073	0.029
						LOC690097	0.675606	0.029
						Gpbp1	0.533399	0.029
						RGD1563996	0.816743	0.029
						Slc22a12	0.482364	0.029
						Rcn1	0.612	0.029
						Ctsk	0.58936	0.029
						Efhc1	-0.639316	0.0291
						Prss32	0.939447	0.0291
						Irgc1	0.506822	0.0291
						Ankrd7	1.13673	0.0291
						Tgfbrap1	0.678396	0.0292
						Abcc3	0.498566	0.0293
						Olr1561	1.98006	0.0293
						Pvrl1	0.83439	0.0293
						LOC687516	0.622658	0.0294
						Grin3a	-0.706019	0.0294
						Kcnj9	-0.614498	0.0294
						Gpr55	0.744491	0.0295
						Hmgb2	0.628343	0.0295
						LOC100361486	0.588652	0.0295
						Ncdn	-0.573194	0.0296
						RSA-14-44	0.55108	0.0296
						Tmem161a	0.485269	0.0296
						Galnt2	-0.571444	0.0296
						Olr402	0.726852	0.0296
						Lyzl4	0.61402	0.0297
						RGD1563626	0.661472	0.0297
						Cd55	0.556884	0.0297
						Olr1073	0.860696	0.0297
						Stxbp5l	0.490633	0.0297
						Arap2	0.5132	0.0298
						B4galt7	0.479988	0.0298
						Zcrb1	0.611461	0.0298
						Ranbp3	0.589441	0.0298
						Cacna2d4	0.618568	0.0298
						Tp63	0.507347	0.0298
						Phf13	0.567787	0.0299
						LOC689081	0.664509	0.0299
						Kdm4c	0.744355	0.0299
						Mypn	0.892166	0.03
						C8b	0.489903	0.03
						Atp2c2	0.595334	0.03
						Rp2	0.500635	0.03
						Rrm2	1.4467	0.0301
						RT1-CE7	0.512373	0.0301
						Cox6c1	0.54422	0.0301
						Mrpl18	0.648592	0.0301
						Atp6v0a1	-0.557994	0.0301
						Tmem90b	0.538903	0.0302
						Gp5	0.570973	0.0302
						Hirip3	0.471051	0.0303
						RGD1309730	0.55661	0.0304
						Edc4	0.498886	0.0304
						Gdpd4	0.570393	0.0304
						Capn6	-0.51025	0.0304
						Cxcl10	1.32209	0.0304
						Mmp27	0.605778	0.0304
						Selt	0.836707	0.0304
						Il24	1.069	0.0305
						Nqo2	0.55137	0.0305
						Plekha4	0.561986	0.0305
						Olr823	0.851344	0.0305
						LOC259245	0.705399	0.0306
						Cyp3a18	0.594674	0.0306
						Pde6h	-0.530809	0.0306
						Fam24a	1.42275	0.0307
						Sh3bgr	0.666073	0.0307
						Cks1b	0.594915	0.0307
						Tbx1	0.811052	0.0307
						Olr1353	0.476763	0.0307
						Cldn12	0.634812	0.0308
						Sel1l3	0.519769	0.0308
						Sqstm1	0.48445	0.0309
						RGD1563200	0.840972	0.031
						Olr1517	0.571765	0.031
						Clic5	0.661818	0.0311
						Bcl2l1	-0.491141	0.0311
						Clec3a	0.534311	0.0311
						Pcf11	0.472817	0.0311
						Tssk3	0.613262	0.0312
						Gnpnat1	0.494214	0.0312
						Gnat2	0.768386	0.0312
						LOC293103	0.534949	0.0312
						Taf8	0.511556	0.0312
						P2ry6	0.499052	0.0313
						Pilra	0.693355	0.0313
						Ddx21	0.525528	0.0313
						Gas2l2	1.02599	0.0313
						Spta1	0.628603	0.0313
						Mageb5	0.812598	0.0314
						Med10	0.515812	0.0314
						Nmnat3	0.495758	0.0314
						Tcerg1l	-0.574045	0.0314
						Ifi47	0.606729	0.0315
						Olr1597	0.712754	0.0315
						Mier3	0.486922	0.0315
						Cfl1	-0.587921	0.0315
						LOC679983	0.813806	0.0316
						Tns3	0.566892	0.0316
						Atp1a3	-0.581135	0.0316
						Npap60	0.539914	0.0316
						Tbr1	-0.600371	0.0316
						LOC686147	0.46856	0.0316
						Hnrpdl	0.533337	0.0317
						Arid4a	0.619857	0.0317
						RGD1308059	0.546724	0.0317
						Ifrd1	0.51622	0.0318
						Crcp	0.518531	0.0318
						Pds5b	0.522227	0.0318
						Itpr1	0.531849	0.0319
						Hspb1	-0.612199	0.0319
						Pdcd6ip	0.58971	0.0319
						Elovl6	0.516795	0.032
						H1f0	0.505441	0.032
						Mcts2	0.54153	0.032
						Hspb11	0.569732	0.032
						Stat3	0.576051	0.0321
						Tanc2	0.873914	0.0321
						Grhl2	0.742895	0.0321
						Cblc	-0.834607	0.0321
						Olr387	0.786689	0.0321
						Olr415	0.662969	0.0321
						Pdgfrb	0.477055	0.0321
						Olr566	0.836206	0.0321
						Ihh	0.583903	0.0322
						Tmtc3	0.521131	0.0322
						Ube2k	0.509036	0.0322
						Sult1c2a	-0.559693	0.0322
						Fbln1	0.519804	0.0322
						LOC314600	0.572303	0.0323
						Olr753	0.758312	0.0323
						RGD1560559	0.7133	0.0323
						Impg1	0.613366	0.0323
						Cpox	0.538636	0.0323
						Krt10	2.00801	0.0324
						RGD1566034	0.911512	0.0324
						RGD1309095	0.5425	0.0324
						Rxfp2	0.620322	0.0324
						Ly6e	-0.546694	0.0325
						Abcb11	0.52703	0.0325
						Cttnbp2	0.520354	0.0325
						Hnrnpa1	0.600287	0.0325
						Ly6h	0.547327	0.0326
						Nip7	0.604688	0.0326
						RGD1563562	0.626917	0.0326
						RGD1310036	0.639881	0.0326
						Cxcr6	0.751533	0.0326
						Gcgr	1.03217	0.0326
						RGD1309085	0.57532	0.0326
						Pcgf3	0.536292	0.0326
						Asah2	0.498205	0.0327
						Dnah5	1.1872	0.0327
						Pgap2	0.564229	0.0327
						Tmem14a	0.487924	0.0327
						Tnp1	0.695967	0.0327
						Cdk105	0.522657	0.0328
						Sh3bp5	0.517148	0.0328
						Ccdc69	0.660832	0.0328
						Sec14l1	0.561159	0.0329
						Fzd6	0.547845	0.033
						S100a7a	0.558112	0.033
						Echdc2	0.527124	0.033
						Dnajc9	0.599496	0.033
						RGD1311188	0.526414	0.033
						Pdcd10	0.507201	0.033
						Brcc3	0.501354	0.033
						Hprt1	0.481087	0.0331
						Mbl2	0.59194	0.0331
						LOC688553	0.745563	0.0331
						Pafah1b2	0.544666	0.0331
						Tssk5	0.73546	0.0331
						Nat2	0.495367	0.0331
						Pi16	0.714106	0.0331
						Phf5a	0.529523	0.0331
						Hars	0.511295	0.0331
						Clec11a	-0.594662	0.0332
						Bst2	0.499037	0.0332
						C1qa	0.554442	0.0332
						Rbm7	0.484983	0.0332
						Cacna1c	0.610364	0.0332
						LOC100364673	-0.660739	0.0333
						Sectm1b	0.722799	0.0333
						V1rd15	0.519233	0.0333
						Acer3	0.515545	0.0333
						RGD1308694	-1.74119	0.0334
						Dusp19	0.593528	0.0334
						Flcn	0.497534	0.0334
						Crx	0.542919	0.0334
						Pax3	0.462369	0.0335
						RGD1305572	0.518606	0.0335
						Ern2	0.600512	0.0335
						Fn1	-0.551701	0.0336
						Fahd1	0.52182	0.0336
						Zfp324	0.523786	0.0336
						RGD1561442	1.46693	0.0336
						Slc45a4	0.874287	0.0336
						Peo1	0.46662	0.0336
						Tsn	0.50489	0.0337
						Rap1a	0.572248	0.0337
						Rnf7	0.574047	0.0338
						Ptpn11	0.631673	0.0338
						Ep400	0.526645	0.0338
						Fcrls	0.841416	0.0338
						Hsd17b2	1.0359	0.0338
						Dmxl2	0.469531	0.0339
						Dhx58	0.524128	0.0339
						Rab20	0.541363	0.0339
						Ift74	0.525979	0.0339
						Nnat	-0.580868	0.0339
						Vps26b	0.580632	0.0339
						Olr1407	0.781515	0.034
						LOC100361122	0.596291	0.034
						Pecr	0.580147	0.034
						Ubash3b	0.572886	0.034
						Tp53	-0.603934	0.0341
						Ntrk2	0.53403	0.0341
						Sin3b	0.610202	0.0341
						Slc1a2	0.520129	0.0341
						Ppp1r3d	0.543668	0.0341
						Ucma	-1.36162	0.0341
						Kcnb2	0.540063	0.0342
						LOC691410	0.490209	0.0342
						Sh3bgrl2	-0.541305	0.0342
						Mpdz	0.448586	0.0342
						Brwd3	0.531887	0.0343
						Cd74	-0.890116	0.0343
						Heyl	0.916067	0.0343
						Hyal2	0.490956	0.0343
						Olr677	0.765468	0.0345
						Olr748	0.524532	0.0345
						Cyth4	0.504978	0.0345
						Pou1f1	0.571683	0.0346
						Fabp9	0.993665	0.0346
						Colec12	0.491877	0.0346
						Gosr1	0.499996	0.0346
						H1fnt	0.68335	0.0346
						Kdr	0.480431	0.0347
						Tmed7	0.534659	0.0347
						Olr136	0.722418	0.0347
						Ctrc	0.500841	0.0348
						Unc84b	0.484699	0.0348
						Acta1	0.56281	0.0348
						LOC315910	1.21215	0.0348
						Egln2	0.521345	0.0349
						Trappc6b	0.474621	0.0349
						RGD1305572	0.497755	0.0349
						RGD1308261	0.607826	0.0349
						Olr72	0.701075	0.0349
						Pla2g3	0.537295	0.035
						Bpil3	0.794814	0.035
						Ms4a6a	0.608193	0.0351
						Rbm7	0.49624	0.0351
						Fam171b	0.605946	0.0351
						Tpbg	-0.586648	0.0352
						Zfyve19	0.496736	0.0352
						RGD1562502	0.528504	0.0352
						Thbd	0.550767	0.0352
						Armcx1	0.568249	0.0353
						RGD1563738	0.443613	0.0353
						Ambp	0.506445	0.0353
						Fen1	0.490482	0.0353
						Olr563	0.773455	0.0353
						Ankrd28	0.46398	0.0354
						Vps13b	0.479529	0.0354
						Unc5a	-0.471565	0.0354
						Cd52	0.5438	0.0354
						LOC310902	0.967743	0.0355
						Mrpl19	0.546689	0.0355
						Ext1	0.570632	0.0355
						Gpr18	-0.697068	0.0355
						Tjp3	0.468022	0.0355
						Smpx	0.83385	0.0356
						Il1rl2	0.698232	0.0356
						LOC500990	0.508319	0.0357
						Vhl	0.502164	0.0357
						Ccdc150	0.644199	0.0357
						Abca4	0.577876	0.0357
						Il1rl1	0.864281	0.0357
						LOC497934	0.521301	0.0357
						Slco1b3	0.527422	0.0358
						Sypl2	0.478063	0.0358
						Stam2	0.510844	0.0358
						Ireb2	-0.4777	0.0359
						Pgap1	0.461218	0.0359
						Hexim2	0.447401	0.0359
						Ccng2	0.522757	0.0359
						Shfm1	0.562435	0.036
						Med14	0.554111	0.036
						Irs2	0.822519	0.036
						Rhag	0.948717	0.036
						Mmp1b	1.00442	0.036
						RGD1561843	0.713273	0.0361
						RGD1563259	-0.929211	0.0361
						Tas2r121	0.530258	0.0361
						Bms1	0.494642	0.0361
						Rtn4rl1	0.516335	0.0361
						Ifih1	0.494977	0.0362
						Dnase1	-0.629732	0.0362
						LOC100363884	0.631621	0.0362
						Fip1l1	0.527482	0.0362
						Hmg20a	0.679127	0.0362
						Lepr	0.674001	0.0363
						Pde6a	0.986802	0.0363
						Olr1383	0.895337	0.0363
						Sult1b1	1.09335	0.0363
						Scamper	0.874914	0.0363
						Sdr16c5	0.562771	0.0363
						Gnat1	0.866116	0.0363
						Mrfap1	0.445901	0.0364
						Sp9	1.33972	0.0364
						Tcrav8s8	0.570508	0.0364
						Stt3a	0.489342	0.0364
						Sv2b	0.622783	0.0365
						Olr242	0.717596	0.0365
						Zfyve28	0.482346	0.0365
						Mgmt	0.669314	0.0365
						Hells	0.537806	0.0365
						Mlxip	0.571816	0.0366
						Smad5	0.490592	0.0366
						RGD1562091	0.494549	0.0366
						Ccdc27	0.723091	0.0366
						Olr11	0.646937	0.0366
						Ranbp1	0.522667	0.0366
						Topbp1	0.54415	0.0367
						RGD1559588	0.936987	0.0367
						F12	0.561333	0.0367
						Eif4a1	0.471038	0.0367
						Zc4h2	0.52918	0.0367
						Olr409	0.4959	0.0368
						Oscp1	0.465411	0.0368
						Guk1	0.524443	0.0368
						LOC100363423	-0.775629	0.0368
						Scamp1	0.523156	0.0368
						Xpot	0.499068	0.0369
						Pkdrej	0.588999	0.0369
						Olr1640	0.513112	0.0369
						Cdc42se1	0.603545	0.0369
						Olr250	0.4891	0.0369
						Olr1159	0.848465	0.0369
						Fam154b	0.702638	0.0369
						RGD1560859	0.599445	0.037
						Hltf	0.513482	0.037
						Tmed5	0.567701	0.037
						Ccar1	0.455368	0.037
						Has3	1.06516	0.037
						Hmha1	0.480659	0.037
						RGD1561231	1.30738	0.0371
						Zfp251	0.485167	0.0371
						Olr1275	0.849979	0.0371
						Birc5	0.471915	0.0372
						Mageb17	0.794315	0.0372
						LOC299282	0.791767	0.0372
						Plekhh1	0.479151	0.0372
						Rhox4g	0.85028	0.0372
						Ttc12	0.48104	0.0373
						Scn4b	0.568213	0.0373
						Cyp2c79	1.66403	0.0373
						Phldb3	-0.620246	0.0373
						Col5a3	-0.489365	0.0373
						Ptrh2	0.505788	0.0373
						Uba1	-0.519738	0.0374
						Gnat2	0.831865	0.0375
						Numbl	-0.449812	0.0375
						Slc27a2	0.738399	0.0375
						Myh4	-0.58433	0.0376
						LOC100360599	0.727979	0.0376
						Cyp4f1	0.466042	0.0376
						Chchd6	0.477794	0.0376
						RGD1306782	0.804732	0.0376
						Car4	0.477774	0.0376
						Olr1611	1.94346	0.0377
						LOC364164	0.952067	0.0377
						L3mbtl	0.506703	0.0377
						Smc1b	0.594713	0.0377
						Phactr2	-0.67034	0.0378
						Cyp1b1	1.00751	0.0379
						Peg12	0.633569	0.0379
						Pisd	0.474043	0.0379
						Eif2s2	0.503436	0.0379
						RGD1561931	0.512159	0.038
						Olr459	0.608984	0.038
						Wnk1	0.486603	0.038
						Sla	-0.471197	0.0381
						Olr1220	1.09892	0.0381
						Lsm3	0.540313	0.0381
						Olr347	0.877269	0.0381
						Hoxb1	1.18973	0.0381
						RGD1564941	-0.593495	0.0381
						LOC310926	0.648549	0.0382
						Pyroxd2	0.465837	0.0382
						Ttc8	-0.486939	0.0382
						Shc3	0.539488	0.0382
						Lipt1	0.498614	0.0384
						Ube3a	0.525874	0.0384
						Chek1	-0.539331	0.0384
						Ppp1r16b	0.543675	0.0384
						Mtfr1	0.485186	0.0384
						Mical1	0.483368	0.0385
						Armc8	0.508	0.0385
						LOC685888	0.561861	0.0385
						Plunc	0.460483	0.0385
						Apeh	0.468637	0.0385
						RGD1563986	0.562428	0.0386
						RGD1563815	0.8154	0.0386
						Anxa3	0.546361	0.0386
						Nat8	0.605119	0.0386
						Kdelc2	0.493412	0.0387
						Commd1	0.501943	0.0387
						Mmp12	0.914707	0.0387
						Olr1119	0.632232	0.0388
						Hmg20a	0.459453	0.0388
						Sh3rf3	0.545889	0.0389
						Sult5a1	0.528512	0.0389
						Pde3b	0.510456	0.039
						Olr1301	1.11049	0.039
						Prtfdc1	0.520316	0.039
						Smad1	0.531846	0.0391
						Cst11	0.882544	0.0391
						Krt13	-1.10508	0.0392
						Olr1257	0.511005	0.0392
						Dmwd	-0.539773	0.0392
						LOC684352	0.489653	0.0392
						Foxa3	0.432059	0.0392
						Poli	-0.606943	0.0392
						Acmsd	0.567669	0.0392
						Zfp68	0.565983	0.0392
						Ptma	0.534656	0.0392
						Olr35	-0.670723	0.0392
						RGD1566400	-1.03278	0.0392
						Olr1481	0.503763	0.0392
						Sytl1	0.438628	0.0393
						Reck	-0.441337	0.0393
						Eftud1	0.465047	0.0393
						Bdkrb2	0.752929	0.0393
						Mllt4	-0.539757	0.0393
						Zcchc24	-0.518186	0.0393
						Birc6	-0.943606	0.0394
						Gcap14	0.511311	0.0395
						Adora1	0.450318	0.0395
						Crem	0.474962	0.0396
						Htt	0.559729	0.0397
						Olr196	0.571457	0.0397
						Mlycd	0.488504	0.0397
						Faim	0.491144	0.0397
						Lass6	-0.457531	0.0398
						RGD1309049	0.526073	0.0398
						Klrc3	0.817681	0.0398
						MGC112715	0.498396	0.0399
						Zmynd11	0.466513	0.0399
						RGD1562551	0.544033	0.0399
						Ric8a	0.527637	0.0399
						Ckt2	0.474799	0.0399
						Olr114	0.648908	0.04
						Hist2h3c2	0.480933	0.04
						LOC100233176	0.527729	0.04
						Olr1417	0.490623	0.04
						Rcor2	0.448308	0.0401
						Crem	0.528915	0.0401
						Rftn1	-0.603168	0.0402
						Rcn3	0.460119	0.0402
						Scp2	0.504671	0.0402
						LOC681086	0.501541	0.0403
						Olr513	1.60148	0.0403
						RGD1564615	0.475916	0.0404
						Zp2	-0.679853	0.0404
						Tfdp2	0.538914	0.0404
						Suv420h1	0.510135	0.0404
						Ntrk2	-0.535414	0.0404
						Itgae	0.463276	0.0404
						LOC680426	0.489457	0.0405
						Olr141	0.508662	0.0405
						Adam19	0.477967	0.0405
						Rbm8a	0.558626	0.0406
						Ankrd57	0.5332	0.0406
						Arl4a	0.547206	0.0406
						Mfap5	0.651178	0.0406
						Efna3	-0.502993	0.0407
						Rarres2	0.51892	0.0407
						Nfya	0.559292	0.0407
						Uxs1	0.515154	0.0407
						Ecm1	-0.453199	0.0407
						RGD1309483	0.631852	0.0407
						Tfeb	-0.477359	0.0408
						RGD1566320	0.569679	0.0408
						Maf1	0.508827	0.0408
						Dcp1b	0.48827	0.0408
						Gpx8	0.462527	0.0409
						RGD1307325	0.491315	0.0409
						Prph2	1.01502	0.0409
						Txndc9	0.53027	0.0409
						Eya2	0.803081	0.041
						Tob1	0.562255	0.041
						RGD1560456	0.49787	0.041
						Fcn1	0.479002	0.041
						Ly6g6d	0.476325	0.041
						Rimbp2	0.485143	0.041
						Rnf146	0.486359	0.0411
						Cyb561d2	0.512931	0.0411
						Ugt2b34	0.920768	0.0412
						Azin1	0.503197	0.0412
						Agtpbp1	0.469257	0.0412
						Slc25a18	0.478596	0.0412
						Adrbk2	0.575436	0.0412
						Aph1a	0.57341	0.0412
						Kiss1r	0.445617	0.0412
						Abca6	-0.734138	0.0413
						Mitd1	0.465372	0.0413
						LOC367632	0.671387	0.0413
						Synm	0.534086	0.0413
						Cpsf7	0.440822	0.0414
						Gpc3	0.491228	0.0414
						RGD1559951	0.554286	0.0414
						Dph5	0.528239	0.0414
						Cpa3	0.728877	0.0414
						Bhlhe41	0.546877	0.0414
						RGD1309077	0.503482	0.0414
						Rhot2	0.574884	0.0414
						Papolg	0.508833	0.0415
						Commd2	0.493072	0.0415
						Hcrtr1	0.632191	0.0415
						Cela1	-0.670243	0.0415
						Gtf2b	0.525704	0.0416
						Mylip	0.46557	0.0416
						Chchd1	0.51243	0.0416
						Bhlha15	-0.567836	0.0416
						RGD1565560	0.636042	0.0417
						Csrnp3	0.6078	0.0417
						Zbtb3	0.453358	0.0417
						Emp1	0.770718	0.0417
						Adi1	0.499877	0.0417
						Usp2	-0.561355	0.0417
						Nek1	0.459969	0.0417
						Tal1	0.729847	0.0417
						Olr609	0.960097	0.0417
						Cacna1b	0.439757	0.0418
						Stard10	0.516511	0.0418
						Olr1231	0.486038	0.0418
						Grn	0.453122	0.0418
						Nup37	0.456503	0.0418
						RGD1562966	0.534836	0.0419
						Rnf32	0.423853	0.0419
						Sdr9c7	0.47773	0.042
						Il1b	0.748231	0.042
						Cbll1	0.490449	0.042
						Vom1r105	0.71783	0.042
						Vom2r76	0.495387	0.042
						Atg10	0.509954	0.0421
						Nsbp1	0.512087	0.0421
						Cyp2j10	0.44828	0.0421
						Neu1	0.452994	0.0421
						LOC678766	0.487406	0.0422
						Tnf	-0.585074	0.0422
						Ifit2	0.489248	0.0422
						Mospd2	0.637076	0.0423
						LOC100359843	0.542041	0.0423
						Tdrkh	0.525441	0.0423
						Cyp4b1	0.745524	0.0423
						Syt3	-0.529856	0.0423
						Vwa3a	-0.447182	0.0423
						Upk1b	0.749826	0.0424
						Pth2r	-1.03872	0.0424
						Tsn	0.515967	0.0424
						Kchip2	0.641769	0.0424
						Rasgef1a	0.494875	0.0424
						Id4	0.520702	0.0424
						Olr1118	1.39437	0.0425
						Slu7	0.559294	0.0425
						Ticam2	0.562432	0.0425
						Papss2	0.468158	0.0425
						Eaf2	0.514306	0.0425
						Stat5a	0.486416	0.0425
						Cacna1e	0.465136	0.0426
						Acsbg2	0.4919	0.0426
						RGD1560695	0.798818	0.0426
						Hook3	0.598801	0.0426
						Olr491	0.842922	0.0426
						Peli2	0.798316	0.0426
						St8sia4	0.565043	0.0426
						Snhg8	0.466871	0.0426
						Cpa1	0.799737	0.0426
						Olr1122	0.995056	0.0426
						Plcz1	0.953827	0.0426
						Usp18	0.636193	0.0427
						Ptpmt1	0.61128	0.0428
						Usp42	0.43761	0.0428
						Efemp1	0.529049	0.0429
						Cib2	-0.542201	0.0429
						Zdbf2	0.49761	0.043
						Hip1	-0.479118	0.043
						Lrrc10b	0.614898	0.043
						Olr143	1.02157	0.043
						Gabpb1	0.566743	0.0431
						Vip	0.524572	0.0431
						Lhx1	0.494501	0.0432
						RT1-T24-1	0.453085	0.0432
						Spns2	0.433152	0.0433
						RGD1562673	0.498792	0.0433
						Rln1	0.635023	0.0433
						Gpm6b	0.551026	0.0433
						Bcl11b	0.537714	0.0434
						Emilin2	0.484598	0.0434
						Olr1641	1.28981	0.0434
						Zdhhc21	0.558971	0.0434
						Arid5a	0.586508	0.0434
						C9	1.00437	0.0435
						Pter	0.503384	0.0435
						Kif3b	0.476794	0.0435
						Map1b	0.480373	0.0435
						Mphosph6	0.474111	0.0435
						RGD1560010	0.734702	0.0436
						Rfx1	-0.514482	0.0436
						Tsc22d3	0.450002	0.0436
						Arsg	-0.535566	0.0437
						F9	0.792048	0.0437
						Prl	0.896016	0.0437
						Cyb5b	-0.481204	0.0437
						Ptprj	0.493849	0.0438
						Olr562	0.994771	0.0438
						Ppapdc2	0.524066	0.0438
						Olr1361	0.665619	0.0438
						Spink8	0.475451	0.0439
						Olr625	1.11679	0.0439
						Ppfia2	0.492675	0.0439
						Pcaf	0.525724	0.0439
						Inha	-0.477976	0.0439
						RGD1560700	0.90492	0.0439
						Lkap	0.505557	0.044
						Prl7b1	0.811775	0.044
						Lrrc15	1.61805	0.0441
						Tdpoz1	0.448067	0.0441
						Olr1321	1.64733	0.0441
						Cryzl1	0.46431	0.0441
						Mlana	0.477241	0.0442
						Cntn2	0.446372	0.0442
						Spg20	0.505774	0.0443
						Hexim1	0.49396	0.0443
						Slc2a2	0.479536	0.0443
						RGD1560220	0.473407	0.0443
						Cbfb	0.665273	0.0443
						Zfp2	0.62451	0.0443
						Secisbp2	0.427578	0.0444
						RGD1564319	0.845239	0.0444
						Abcb1a	0.517325	0.0444
						Tmem188	0.462667	0.0444
						Klri2	0.721978	0.0444
						Bnc1	0.941493	0.0444
						Fcgr1a	0.593286	0.0444
						Cnr1	0.614979	0.0444
						Vps18	0.537556	0.0444
						Tmem127	0.511724	0.0445
						Ppwd1	0.495373	0.0445
						Lrrc8c	0.571592	0.0445
						RGD1559531	0.503433	0.0445
						Fam100a	-0.442889	0.0445
						Smad6	0.497167	0.0445
						Olr1225	0.551413	0.0446
						Ahdc1	0.487717	0.0446
						Dmkn	-0.614447	0.0447
						RGD1307119	0.501424	0.0448
						RGD1565059	0.451775	0.0448
						Anp32e	0.476437	0.0448
						Aof1	0.438539	0.0449
						Nog	0.521862	0.0449
						Lum	-0.518493	0.0449
						Cr2	0.919152	0.0449
						Sertad2	0.515452	0.045
						LOC100363867	0.437743	0.045
						Dusp3	0.484694	0.045
						Stag2	0.521112	0.045
						Ppie	0.439626	0.045
						Ehd3	0.469259	0.0451
						Wwox	0.493822	0.0451
						Prmt1	0.478534	0.0451
						Slc6a4	0.900667	0.0451
						Tnfrsf1b	0.513534	0.0451
						P4ha3	0.560155	0.0451
						Sugt1	0.528715	0.0452
						St8sia1	0.463043	0.0452
						Ivd	0.497751	0.0452
						Msln	0.781686	0.0452
						Zfp219	0.454975	0.0452
						Ltbp1	0.594112	0.0452
						Thoc6	0.469268	0.0453
						Ctse	0.62383	0.0453
						Lsm8	0.553301	0.0453
						Wdr54	0.455297	0.0453
						Npy2r	-0.421218	0.0453
						Gins2	0.517568	0.0453
						Ltbr	0.442651	0.0453
						Nfyb	0.570203	0.0454
						Gpn3	0.465257	0.0454
						Gemin5	0.47684	0.0455
						LOC100364854	0.747263	0.0455
						Hdac3	0.460828	0.0456
						RGD1306954	0.454625	0.0456
						Ppil4	0.520145	0.0456
						RGD1563859	0.644607	0.0457
						Isg20l2	-0.509522	0.0457
						Figla	0.484869	0.0457
						Olr1327	1.14794	0.0457
						Slc7a8	0.474996	0.0457
						Rpa3	0.512802	0.0457
						LOC64038	0.679581	0.0457
						Hnrnpa3	0.483838	0.0458
						Oraov1	0.500074	0.0459
[truncated: 20,209 more rows]

## Sheet: Supplemental Table S3
				Supplemental Table S3: Mass spectrometry analysis of the proteins pulled down by KLK8.
	MASS(Da)	Peptides	Unique	Description			Coverage(%)
1	50700	1	1	CD44 antigen OS=Mus musculus OX=10090 GN=Cd44 PE=1 SV=1			3
2	85300	2	1	ATP-dependent 6-phosphofructokinase, liver type OS=Mus musculus OX=10090 GN=Pfkl PE=1 SV=4			3
3	269700	2	2	Talin-1 OS=Mus musculus OX=10090 GN=Tln1 PE=1 SV=2			1
4	37800	1	1	Erlin-2 OS=Mus musculus OX=10090 GN=Erlin2 PE=1 SV=1			4
5	236100	3	3	Aspartate carbamoyltransferase OS=Mus musculus OX=10090 GN=Cad PE=1 SV=1			1
6	40600	1	1	NADH dehydrogenase [ubiquinone] 1 alpha subcomplex subunit 10, mitochondrial OS=Mus musculus OX=10090 GN=Ndufa10 PE=1 SV=1			3
7	32400	1	1	Pyrroline-5-carboxylate reductase 1, mitochondrial OS=Mus musculus OX=10090 GN=Pycr1 PE=1 SV=1			4
8	6110	3	2	Hexokinase-2 OS=Mus musculus OX=10090 GN=Hk2 PE=1 SV=1			3
9	48700	1	1	Protein disulfide-isomerase A6 OS=Mus musculus OX=10090 GN=Pdia6 PE=1 SV=1			3
